# Supplementary material for: Molecular Epidemiology Questions Transmission Pathways Identified During the Year 2000 Outbreak of Classical Swine Fever in the UK
Source: Front Microbiol. 2022 Jun 28;13:909396. doi: 10.3389/fmicb.2022.909396 (PMC9274199; doi:10.3389/fmicb.2022.909396)
Supplement: Supplementary file 1 [file Table_1.XLSX]

## Sheet: Sheet1
		Nucleotide changes in almost full length genome sequences obtained from different premises infected during UK2000 CSF outbreak
Position in SF02	Majority nucleotide	SF01	SF01 7.2	SF02	SF03	SF04	SF05	SF06	SF07	SF08	SF09	SF10	SF11	SF12	SF13	SF16	Gene/region (Nucleotide position in SF02)
3	G	R	R	R			R	A								A	5'UTR (1-348)
20-23	AAA															gap
457	A					C											Npro (349-852)
633	C												T
636	T						C	C							C	C
639	C															A
673	G			A
723	C	T
1716	T										C						Erns (1150-1830)
2289	G												A				E1 (1831-2415)
2356	T		W
2868	G									A							E2 (2416-3534)
2880	C													T
3069	A									G
3510	T							C								C
3669	A							G									P7 (3535-3744)
3754	G	A															NS2 (3745-5115)
3849	T							C								C
3906	T	C
4230	T					C
4361	T		Y
4418	T										C
4611	C		Y
5277	G															T	NS3 (5116-7164)
5328	T							A								A
6356	A		R
5676	T				C
5730	C									T
5736	G												A
5880	C													A
6549	A												G
7404	G								A								NS4B (7357-8397)
7533	A										G
7728	C				T
8160	A						G
8310	G								A			A
8553	A								G								NS5A (8398-9888)
8748	T								C			C
9050	A												G
9186	A								G			G
9247	G															A
9390	T												C
9405	T				C
9414	C			T
9566	C														T
9732	C							T								T
9735	G										A
10146	A							G								G	NS5B (9889-12045)
10305	A		W
10315	A				G
10374	A									G
10450	T									C
10453	A							C
11042	C												T
11133	T		Y
11275	G												T
11415	T						C
11467	A													G
11607	G						A	A							A	A
11715	A								G			G
12027	T													C
12108	T															gap	3'UTR (12046-12147)
12130	T														C
number of positions different to majority		4	7	3	4	2	5	10	6	5	4	4	8	4	4	13
number of changes from SF02		5	8	0	7	5	6	12	9	8	7	7	11	7	7	14
		Nucleotide changes in red are non-synonymous															No changes were found in the Core (853-1149) or NS4A (7165-7356) encoding regions
